# Supplementary material for: Environmental Drivers of Differences in Microbial Community Structure in Crude Oil Reservoirs across a Methanogenic Gradient
Source: Front Microbiol. 2016 Sep 28;7:1535. doi: 10.3389/fmicb.2016.01535 (PMC5039232; doi:10.3389/fmicb.2016.01535)
Supplement: Supplementary file 1 [file Table1.XLSX]

## Sheet: Table SI-1
	Sample Date(s)	API Number	Well ID	Field ID	Parish	Longitude	Latitude	Depth	Data Collected
	Crossroads Field
	7/12/2012, 8/14/2014	17127008920000	CR1	N-6	Winn	-92.4009	31.8795	438.3	Full Produced Water, Oil, Biomass
	7/12/2012, 8/14/2014	17127214330000	CR2	N-44	Winn	-92.4015	31.8786	439.8	Full Produced Water, Oil, Biomass
	7/12/2012, 8/14/2014	17127214690000	CR4	N-48	Winn	-92.4017	31.8417	472.4	Full Produced Water, Oil, Biomass
	Salt Field
	7/12/2012, 8/14/2014	17127224350000	S3	8	Winn	-92.3828	31.8411	433.7	Full Produced Water, Oil, Biomass
	Tullos-Urania Field
	7/12/2012, 8/14/2014	17059235960000	TU1	LP1	LaSalle	-92.3108	31.8384	393.2	Full Produced Water, Oil, Biomass
	Olla Field
	8/17/2011, 8/13/2014	17059253120000	O3	B-27	LaSalle	-92.2123	31.8247	828.446	Full Produced Water, Oil, Gas, Biomass
	8/17/2011, 8/12/2014	17059207580000	O4	A16	LaSalle	-92.2262	31.8086	850.392	Full Produced Water, Oil, Gas, Biomass
	8/17/2011, 8/12/2014	17059011090000	O5	Taliaferro	LaSalle	-92.2285	31.8211	833.323	Full Produced Water, Oil, Gas, Biomass
	8/18/2011, 8/13/2014	17059241970000	O6	C-85	LaSalle	-92.2421	31.7958	853.745	Full Produced Water, Oil, Gas, Biomass
	8/18/2011, 8/12/2014	17059256440000	O7	G85-ALT	LaSalle	-92.2419	31.7951	850.392	Full Produced Water, Oil, Gas, Biomass
	8/18/2011, 8/12/2014	17059256930000	O8	H85-ALT	LaSalle	-92.2415	31.7939	856.488	Full Produced Water, Oil, Gas, Biomass
	8/18/2011, 8/12/2014	17059256490000	O18	D-180	LaSalle	-92.2113	31.7813	833.933	Full Produced Water, Oil, Gas, Biomass
	7/9/2012, 8/13/2014	17059880280000	O26	240	LaSalle	-92.2356	31.7936	679.399	Full Produced Water, Oil, Gas, Biomass
	7/9/2012, 8/12/2014	17059880230000	O27	236	LaSalle	-92.2343	31.7999	666.902	Full Produced Water, Oil, Gas, Biomass
	8/18/2011, 8/12/2014	17059254810000	O31	A184ALT	LaSalle	-92.2148	31.768	1043.64	Full Produced Water, Oil, Gas, Biomass
	2014-08-12	17059255680000	O32	D54	LaSalle	-92.2404	31.7902	856.5	Partial Produced Water, Oil, Biomass
	Nebo-Hemphill Field
	7/10/2012, 8/13/2014	17059246120000	NH1	B-75	LaSalle	-92.162	31.5787	1208.2	Full Produced Water, Oil, Gas, Biomass
	3/2/2006*, 8/13/2014	17059245980000	NH2	A-1-5	LaSalle	-92.1547	31.6005	1062.5	Full Produced Water, Oil, Gas, Biomass
	7/10/2012, 8/13/2014	17059247140000	NH3	A-1-6	LaSalle	-92.1528	31.5999	1211.9	Full Produced Water, Oil, Gas, Biomass
	Cypress-Bayou Field
	7/11/2012, 8/11/2014	17025211760000	CB1	T-207	Catahoula	-92.0051	31.4844	1472.8	Full Produced Water, Oil, Gas, Biomass
	7/11/2012, 8/11/2014	17025209340000	CB3	T-169	Catahoula	-92.0002	31.4862	1485.3	Partial Produced Water, Oil, Gas, Biomass
	7/11/2012, 8/11/2014	17025210020000	CB4	T-180	Catahoula	-92.0003	31.4885	1588	Partial Produced Water, Oil, Biomass
	Table SI-1 - Well identification information for each sample taken
	*Sample taken from McIntosh et al. (2010)
