# Supplementary material for: Environmental Drivers of Differences in Microbial Community Structure in Crude Oil Reservoirs across a Methanogenic Gradient
Source: Front Microbiol. 2016 Sep 28;7:1535. doi: 10.3389/fmicb.2016.01535 (PMC5039232; doi:10.3389/fmicb.2016.01535)
Supplement: Supplementary file 2 [file Table2.XLSX]

## Sheet: Table SI-2
		Entire Community			No Up-Dip Fields (17 Wells)		Bacteria			Archaea
		Kruskal-Wallis Rank Sum Test	Anosim		Anosim		Kruskal-Wallis Rank Sum Test	Anosim		Kruskal-Wallis Rank Sum Test	Anosim
		Richness					Richness			Richness
		P Value	Statistic R	P Value	Statistic R	P Value	P Value	Statistic R	P Value	P Value	Statistic R	P Value
	Oil Field/Depth	0.04119	0.5023	0.001	0.01421	0.439	0.04186	0.4237	0.002	0.007	0.4562	0.003
	Temperature	0.1183	0.2638	0.008	0.04095	0.331	0.1183	0.2255	0.011	0.2058	0.2087	0.011
	pH	0.02081	0.3036	0.003	-0.01065	0.514	0.02168	0.3305	0.003	0.1321	0.1734	0.028
	ẟ13C-DIC	0.4793	0.178	0.049	-0.1173	0.779	0.4612	0.1209	0.116	0.6072	0.1916	0.031
	Alkalinity	0.2046	0.2952	0.004	0.04441	0.322	0.2054	0.28	0.004	0.1235	0.314	0.001
	[Chloride]	0.06937	0.5735	0.001	0.06391	0.313	0.06865	0.5355	0.001	0.007292	0.4419	0.003
	ẟ13C-CO2	0.5203	0.1044	0.144	0.01562	0.438	0.05195	0.1498	0.08	0.1602	-0.08998	0.801
	ẟ13C-CH4	0.2544	0.1767	0.068	-0.003727	0.514	0.01382	0.1828	0.06	0.06324	-0.008696	0.461
	Extent of Methanogenesis	0.3204	0.1267	0.08	0.04792	0.279	0.3163	0.1349	0.071	0.8028	0.1101	0.095
	Degree of Crude Oil Biodegradation	0.01695	0.5973	0.001	0.1005	0.158	0.02919	0.4284	0.001	0.01473	0.5769	0.001
	Methane Production Volumes	0.1558	0.2497	0.014	0.12	0.146	0.2104	0.2524	0.017	0.4306	0.08619	0.17
	Table SI-2 - Stastitical results relating microbial community structure to the parameters presented in Tables 1 and 3
